# Supplementary material for: Cepabiflas B and C as Novel Anti-Inflammatory and Anti-Apoptotic Agents against Endotoxin-Induced Acute Kidney and Hepatic Injury in Mice: Impact on Bax/Bcl2 and Nrf2/NF-κB Signalling Pathways
Source: Biology (Basel). 2023 Jun 30;12(7):938. doi: 10.3390/biology12070938 (PMC10376508; doi:10.3390/biology12070938)
Supplement: Supplementary file 1 [file biology-12-00938-s001.zip]

Archive with 1 entries (1 files):
- biology-2453806-supplementary.pdf
